# Supplementary material for: Are Antisense Long Non-Coding RNA Related to COVID-19?
Source: Biomedicines. 2022 Nov 1;10(11):2770. doi: 10.3390/biomedicines10112770 (PMC9687826; doi:10.3390/biomedicines10112770)
Supplement: Supplementary file 1 [file biomedicines-10-02770-s001.zip]

Archive with 1 entries (1 files):
- biomedicines-1906920-supplementary.pdf
